# Supplementary material for: Oxytropis falcata bunge extract combined with black soybean oil ameliorates DNCB-induced atopic dermatitis-like skin inflammation
Source: Front Pharmacol. 2025 Jun 19;16:1549492. doi: 10.3389/fphar.2025.1549492 (PMC12222062; doi:10.3389/fphar.2025.1549492)
Supplement: Supplementary file 1 [file Table1.xlsx]

## Sheet: pcr
样本信息			CT值		内参平均值	△CT	△CT平均值	2^(-△△Ct)
序号	样本名称	分组	GAPDH	IL-36
1	10	C	24.0649	32.548	25.8117	6.73627	9.64323	1
2	11		25.3281	35.5647		9.75291		1
3	27		26.6175	35.6247		9.81292		1
4	31		28.3294	37.3367		11.525		1
5	38		25.3414	35.9041		10.0923		1
6	12		25.1892	35.7517		9.93997		1
7	4	D	25.7645	28.6999	24.558	4.1419	5.82704	45.2966
8	17		22.4472	31.5303		6.97237		6.36808
9	47		27.0222	31.4802		6.92229		6.59304
10	36		26.1545	32.8156		8.25762		2.61283
11	3		22.8967	29.3912		4.83323		28.0514
12	40		23.0626	28.3928		3.83484		56.0402
13	13	O	22.6825	32.6272	25.1764	7.45078	6.7161	4.57082
14	21		26.0168	30.9433		5.76682		14.6864
15	33		24.4769	30.3344		5.15796		22.3975
16	19		27.8732	33.7918		8.61534		2.03904
17	22		25.3104	30.7261		5.54971		17.0716
18	29		24.6988	32.9324		7.75599		3.69928
19	6	B	24.7687	29.3447	23.1536	6.19108	6.73416	10.9447
20	35		23.4819	29.0972		5.94366		12.9922
21	43		21.8422	29.7013		6.54767		8.54785
22	2		23.0315	29.5893		6.43574		9.23746
23	8		23.8322	29.7793		6.62575		8.09753
24	32		21.9651	31.8147		8.66108		1.97541
25	9	O+B	25.7677	30.4255	24.9359	5.48955	6.63601	17.7985
26	23		24.3844	32.2816		7.34565		4.91635
27	30		24.0128	30.8844		5.94848		12.9488
28	5		24.9169	33.9663		9.03036		1.5293
29	42		24.8897	29.9767		5.04081		24.2923
30	20		25.644	31.8971		6.96121		6.41754
31	18	MF	27.2294	35.8917	23.7513	12.1403	8.86115	0.177131
32	24		22.1415	32.7177		8.96643		1.5986
33	39		23.4731	31.3093		7.55799		4.24346
34	45		23.4914	32.4347		8.68342		1.94506
35	46		22.2201	30.3287		6.5774		8.37353
36	48		23.9525	32.9927		9.24134		1.32124
